# Supplementary material for: Identification of LRP1+CD13+ human periosteal stem cells that require LRP1 for bone repair
Source: JCI Insight. 2024 Nov 22;9(22):e173831. doi: 10.1172/jci.insight.173831 (PMC11601900; doi:10.1172/jci.insight.173831)
Supplement: Supporting data values [file jciinsight-9-173831-s012.xlsx]

## Sheet: Figure 2D
Clusters	LRP1+CD13+CD140a+PDPN+	% cells
1	1016	76.2191
2	135	10.1275
3	75	5.62641
4	2	0.150038
5	4	0.300075
6	9	0.675169
7	0	0
8	4	0.300075
9	78	5.85146
10	7	0.525131
11	3	0.225056
12	0	0
13	0	0
Total	1333

## Sheet: Figure 2G
CD200+ Cells
Sample	CD13+PDPN+CD140a+LRP1+	CD13-PDPN-	Whole cells
1	100	3.18	0.52
2	92.3	6.5	0.89
CD105+ Cells
Sample	CD13+PDPN+CD140a+LRP1+	CD13-PDPN-	Whole cells
1	75	4.7	21.8
2	100	0.48	21
CD271+ Cells
Sample	CD13+PDPN+CD140a+LRP1+	CD13-PDPN-	Whole cells
1	91	2.3	0.66
2	100	0.64	0.7

## Sheet: Figure 4B
LRP1+CD13+CD140a+PDPN+
Sample	Day 0	Day 2	Day 4	Day 6	Day 8	Day 10
1	500000	1305000	2403400	3250000	3312500	4350000
2	500000	1312500	1712500	2837500	3534000	4205000
3	500000	1225000	2775000	3125000	3215000	4510000
LRP1-CD13+PDPN-
Sample	Day 0	Day 2	Day 4	Day 6	Day 8	Day 10
1	500000	700000	1525000	3187500	2805000	3051000
2	500000	750200	1625000	3290500	3562500	2950000
3	500000	802500	1425000	3204000	2450000	2787000
LRP1-CD13-
Sample	Day 0	Day 2	Day 4	Day 6	Day 8	Day 10
1	500000	775000	1550000	2062500	2287500	2612500
2	500000	850000	1625000	2055000	2195400	2725000
3	500000	795000	1504500	1925000	2290000	2603500
# of Colonies formed per 50 cells
samaple	LRP1+CD13+CD140a+PDPN+	LRP1-CD13+PDPN-	LRP1-CD13-
1	3.95062	3.3157	2.39859
2	6.34921	1.26984	2.61023
3	5.92593	2.61023	1.41094
4	6.13757	2.14029	1.76367

## Sheet: Figure 5C-D
	CD140a	LRP1+CD13+	LRP1-CD13+
P0 sample1	65.3	79.8	6.6
P0 sample2	67.8	66.1	7.98
P0 sample3	79.3	57	9.2
P0 sample4	85.3	43.5	10.3
	74.425	61.6	8.52
	9.47255	15.2781	1.59257
		CD73+CD164+	CD73+CD164+
P0 sample1		57.1	22.4
P0 sample2		50.4	15.9
P0 sample3		46.8	6.96
P0 sample4		48.4	2.57
		50.675	11.9575
		4.52944	8.90111
	CD140a	LRP1+CD13+	LRP1-CD13+
P1 sample1	23.8	47	10.7
P1 sample2	24.4	52.8	8.41
P1 sample3	29.5	63.2	8.96
P1 sample4	35.7	54.4	10.3
	28.35	54.35	9.5925
	5.52721	6.70199	1.08405
		CD73+CD164+	CD73+CD164+
P1 sample1		63.4	13.7
P1 sample2		62.2	11.7
P1 sample3		62.9	11
P1 sample4		60.6	11.6
		62.275	12
		1.22031	1.17473
	CD140a	LRP1+CD13+	LRP1-CD13+
P2 sample1	25.2	70	8.7
P2 sample2	39.5	69.8	6.62
P2 sample3	37.8	70.8	10.2
P2 sample4	42.6	67.5	8.53
	36.275	69.525	8.5125
	7.64608	1.41745	1.46795
		CD73+CD164+	CD73+CD164+
P2 sample1		55.1	9.59
P2 sample2		59.1	8.79
P2 sample3		60.2	8.32
P2 sample4		54.2	8.2
		57.15	8.725
		2.94449	0.63037

## Sheet: Figure 5F
Day3	CD13+LRP1-	CD13+LRP1+
1	11.3	25.3
2	11	36.8
3	11.1	29.4
Avg	11.1333	30.5
Stdev	0.152753	5.82838
		0.0045259
Day7
	22.3	52.9
	27.6	42.8
	26.9	51.9
Avg	25.6	49.2
Stdev	2.87924	5.56507
		0.00285114

## Sheet: Figure 6E-G
HLA-ABC+ Cells
Sample	CD13-PDPN-	CD13+PDPN+CD140a+LRP1+
1	0.27	2.81
2	0.61	3.43
3	0.21	2.58
CD13+PDPN+ Cells
Sample	CD13-PDPN-	CD13+PDPN+CD140a+LRP1+
1	0	2.2
2	0	2.14
3	0	2.39
CD140a+LRP1+ Cells
Sample	CD13-PDPN-	CD13+PDPN+CD140a+LRP1+
1	0	91.5
2	0	84.4
3	0	87.5

## Sheet: Figure 8D
CD13+CD140a+Prx1GFP+
Sample	LRP1+	LRP1-
1	95.4	28
2	97.4	5
3	97.9	43.8

## Sheet: Figure 9H
Thickness of periosteum for every 20um intervals
WT	LRP1 KO
23.302	16.343
24.353	16.343
24.284	18.678
23.231	17.842
20.153	22.026
25.404	12.745
10.601	20.273
9.552	19.422
7.384	15.416
12.658	8.86
16.376	7.383
31.469	10.137
30.663	10.297
29.555	9.117
23.207	10.042
20.07	19.168
21.202	11.916
23.421	10.283
23.302	6.308
24.626	7.708
25.404	18.917
26.371	24.758
27.446	30.709
25.316	22.211
23.421	7.475
24.353	8.875
21.123	9.339
21.123	8.875
25.338	8.642
33.772	8.434
23.302	9.584
21.202	9.809
29.611	14.775
32.717	6.308
27.608	8.751
26.392	11.27
26.56	9.527
23.421	8.255
29.611	10.297
23.302	18.235
27.507	22.211
25.316	19.506
21.123	14.858
15.823	16.852
23.302	18.867
27.426	18.975
24.262	21.2
24.353	15.46
19.017	21.462
20.29	22.804
19.104	21.808
19.249	14.766
21.202	14.95
21.123	10.901
22.252	14.95
25.338	10.648
30.663	15.801
29.611	14.766
31.803	14.618
29.705	10.493
28.403	10.441
32.082	12.573
32.7	13.614
26.371	15.972
28.481	12.573
24.284	23.066
25.338	12.573
24.262	10.493
19.017	7.383
20.153	11.674
30.88	2.088
33.903	10.493
28.5	15.697
42.404	12.702
41.193	8.418
38.498	6.265
42.666	2.088
32.7	7.309
27.426	9.397
25.404	3.132
25.338	10.493
26.392	6.265
22.026	9.397
23.421	10.441
24.626	5.221
23.421	3.132
23.587	9.455
24.828	15.662
26.392	17.781
24.262	8.61
20.042	11.674
22.252	12.702
17.009	19.866
13.048	3.302
14.806	24.442
23.207	24.286
14.918	4.305
12.658	8.418
13.713	22.149
12.833	16.868
12.833	14.766
17.963	12.573
17.932	7.383
21.333	26.415
25.338	12.53
23.207	21.116
30.88	16.706
19.45	13.93
19.45	26.62
16.136	27.645
22.377
23.9731	13.5759

## Sheet: Figure 9J
Number of cells in fold change from Day 0
	Day 4			Day 7			Day 11
Sample	WT	Prx1Cre/Lrp1f/f		WT	Prx1Cre/Lrp1f/f		WT	Prx1Cre/Lrp1f/f
1	10	3.5		9.7	3.5		30.5	0
2	10.5	1		24	0.4		29.9	0
3	13.6	2		19.1	3.2		29.3	0
4	9.4	1.8		10.3	1.3		31.7	0
5	9.7	1.5		14.5	0.8		18.6	0
Avg	10.64	1.96		15.52	1.84		28	0
Stdev	1.70382	0.939681		6.05987	1.4188		5.32917	0

## Sheet: Figure 10A
Number of cells in fold change from Day 0
	Day1			Day2			Day3
Sample	Ctrl	a2M		Ctrl	a2M		Ctrl	a2M
1	3.66667	6.25		8	11		18.0833	20.75
2	3.75	6.16667		9.25	11.4167		17.6667	27.75
3	4.58333	7.41667		8.83333	12.5833		19.6667	23.75

[truncated: 2 more sheets: Figure 10D, Figure S6C-D]
